# Supplementary material for: Establishment and application of a novel patient-derived KIAA1549:BRAF-driven pediatric pilocytic astrocytoma model for preclinical drug testing
Source: Oncotarget. 2016 Dec 17;8(7):11460–79. doi: 10.18632/oncotarget.14004 (PMC5355278; doi:10.18632/oncotarget.14004)
Supplement: Supplementary file 2 [file oncotarget-08-11460-s002.xlsx]

## Sheet: Tabelle1
	coefficient	Gene
(Intercept)	1.7834
210047_at	0.355551	SLC11A2
208691_at	0.328805	TFRC
210544_s_at	0.269285	ALDH3A2
210819_x_at	0.241769	DIO2
214487_s_at	0.216688
219099_at	0.161567	TIGAR
204019_s_at	0.0986758	SH3YL1
1559462_at	0.0926722
206222_at	0.089293	TNFRSF10C
223333_s_at	0.0682758	ANGPTL4
227058_at	0.066126	MEDAG
236635_at	0.0647871	ZNF667
223168_at	0.062238	RHOU
200920_s_at	0.0568117	BTG1
228315_at	0.0545573	ZMAT3
238009_at	0.053342	SOX5
1555609_a_at	0.0475316	ZMAT3
201124_at	0.0440339	ITGB5
213293_s_at	0.0303644	TRIM22
209375_at	0.0225933	XPC
208699_x_at	0.0113776	TKT
217329_x_at	0.00874822
237737_at	0.00132372
229327_s_at	0.000328796	MAF
208612_at	0.000182349	PDIA3
225532_at	1.61931e-05	CABLES1
218875_s_at	-8.46837e-05	FBXO5
232596_at	-0.000104216	DIAPH3
225711_at	-0.000438674	ARL6IP6
231827_at	-0.000440854
210993_s_at	-0.000596839	SMAD1
1559051_s_at	-0.000894282	MB21D1
201075_s_at	-0.00108253	SMARCC1
202532_s_at	-0.00117733	DHFR
219258_at	-0.00130065	TIPIN
223274_at	-0.00144268	TCF19
209527_at	-0.00162894	EXOSC2
227578_at	-0.00292069	TMPO-AS1
228273_at	-0.00481985	PRR11
225655_at	-0.00503094	UHRF1
1569133_x_at	-0.00747536	ARSK
224944_at	-0.0154783	TMPO
204026_s_at	-0.0213854	ZWINT
204252_at	-0.0265345	CDK2
220651_s_at	-0.0394258	MCM10
222036_s_at	-0.0487747	MCM4
230469_at	-0.049377	RTKN2
209754_s_at	-0.0497218	TMPO
235273_at	-0.0520866	DYX1C1
242584_at	-0.0569292	FAM161A
203022_at	-0.0608894	RNASEH2A
219990_at	-0.0685295	E2F8
228280_at	-0.068601	ZC3HAV1L
218979_at	-0.0712965	RMI1
226517_at	-0.0755624	BCAT1
1557218_s_at	-0.0789799	FANCB
212247_at	-0.0797659	NUP205
222778_s_at	-0.0833265	WHSC1
203344_s_at	-0.0919061	RBBP8
225405_at	-0.0938477	HNRNPUL2
204023_at	-0.0974332	RFC4
211299_s_at	-0.102656	FLOT2
201969_at	-0.134808	NASP
208753_s_at	-0.158038	NAP1L1
201477_s_at	-0.17932	RRM1
206052_s_at	-0.184594	SLBP
203978_at	-0.185224	NUBP1
202613_at	-0.370188	CTPS1
